# Supplementary material for: NMR-Based Metabolomics Reveals Effects of Water Stress in the Primary and Specialized Metabolisms of Bauhinia ungulata L. (Fabaceae)
Source: Metabolites. 2023 Mar 3;13(3):381. doi: 10.3390/metabo13030381 (PMC10053921; doi:10.3390/metabo13030381)
Supplement: Supplementary file 1 [file metabolites-13-00381-s001.zip]

Archive with 1 entries (1 files):
- metabolites-2227494-supplementary.pdf
